# Supplementary material for: Non-Destructive Monitoring via Electrochemical NADH Detection in Murine Cells
Source: Biosensors (Basel). 2022 Feb 10;12(2):107. doi: 10.3390/bios12020107 (PMC8869533; doi:10.3390/bios12020107)
Supplement: Supplementary file 1 [file biosensors-12-00107-s001.zip]

Archive with 1 entries (1 files):
- biosensors-1564478-supplementary.pdf
